# Supplementary material for: Pre-specified Anxiety Predicts Future Decision-Making Performances Under Different Temporally Constrained Conditions
Source: Front Psychol. 2019 Jul 9;10:1544. doi: 10.3389/fpsyg.2019.01544 (PMC6634256; doi:10.3389/fpsyg.2019.01544)
Supplement: DATA SHEET S1 — Data analyzed for participants’ global and local performances of the Iowa Gambling Task under the two different temporally pressured conditions. [file Data_Sheet_1.xlsx]

## Sheet: Self-paced condition
	Socio-demographic			Anxiety profiles			Global performance indexes																								Local performance indexes after maximum penalty events
							Final outcomes													Net score					Response time (ms)						High-risk Deck 2						Middle-risk Deck 1						Low-risk Decks 3 and 4
ID	age	sex(female = 1,male = 2)	IQ	State anxiety (STAI-S)	Trait anxiety (STAI-T)	Task order (Forced first = 1, Forced second =2)	Final winnings (yen)	Numbers of maximum penalty events	Total selectivity of high-risk Deck 2 (%)	Continous selectivity of high-risk Deck 2 (%)	Total selectivity of middle-risk Deck 1 (%)	Continous selectivity of middle-risk Deck 2 (%)	Total selectivity of low-risk Decks 3 and 4 (%)	Continous selectivity of low-risk Decks 3 and 4 (%)	Numbers of selected Deck 1	Numbers of selected Deck 2	Numbers of selected Deck 3	Numbers of selected Deck 4	Mean entropy	Block 1 (0-20)	Block 2 (21-40)	Block 3 (41-60)	Block 4 (61-80)	Block 5 (81-100)	Overall trials	Block 1 (0-20)	Block 2 (21-40)	Block 3 (41-60)	Block 4 (61-80)	Block 5 (81-100)	First-half selectivity change (post minus pre) after the 1st event	Second-half selectivity change (post minus pre) after the 1st event	First-half selectivity change (post minus pre) after the 2nd event	Second-half selectivity change (post minus pre) after the 2nd event	First-half selectivity change (post minus pre) after the 3rd event	Second-half selectivity change (post minus pre) after the 3rd event	First-half selectivity change (post minus pre) after the 1st event	Second-half selectivity change (post minus pre) after the 1st event	First-half selectivity change (post minus pre) after the 2nd event	Second-half selectivity change (post minus pre) after the 2nd event	First-half selectivity change (post minus pre) after the 3rd event	Second-half selectivity change (post minus pre) after the 3rd event	First-half selectivity change (post minus pre) after the 1st event	Second-half selectivity change (post minus pre) after the 1st event	First-half selectivity change (post minus pre) after the 2nd event	Second-half selectivity change (post minus pre) after the 2nd event	First-half selectivity change (post minus pre) after the 3rd event	Second-half selectivity change (post minus pre) after the 3rd event
1	23	1	111	52	33	2	200000	0	6	0	23	43.4783	71	81.6901	23	6	8	63	1.4427	4	14	6	10	8	337	650	260	280	240	260	NaN	NaN	NaN	NaN	NaN	NaN	NaN	NaN	NaN	NaN	NaN	NaN	NaN	NaN	NaN	NaN	NaN	NaN
2	20	2	117	33	36	2	65000	2	20	0	33	9.0909	47	2.12766	33	20	0	47	1.5042	0	0	0	-2	-4	603	1120	410	330	540	610	40	40	-20	0	NaN	NaN	-40	-20	40	0	NaN	NaN	0	-20	-20	0	NaN	NaN
3	20	2	113	53	52	1	-110000	6	57	40	11	0	32	43.75	11	57	22	10	1.6253	-4	-6	0	-16	-10	260	310	230	200	270	300	40	-40	-80	-60	-20	-60	-20	0	20	0	-20	-20	-20	40	60	60	40	80
4	19	1	114	47	54	1	-105000	4	35	9	24	33.3333	41	41.4634	24	35	15	26	1.9401	0	-2	-8	-6	-2	919	1820	1000	700	540	530	0	20	0	60	0	-20	40	20	-20	-20	20	20	-40	-40	20	-40	-20	0
5	19	2	104	43	50	2	20000	3	30	16	15	20	55	69.0909	15	30	21	34	1.9336	6	0	4	0	0	3000	2750	3050	4670	2530	2000	-40	-20	0	-20	-60	-60	-20	-40	-20	0	0	0	60	60	20	20	60	60
6	19	1	110	38	48	2	25000	2	15	4	20	55	65	73.8462	20	15	33	32	1.9288	6	2	0	6	16	490	810	490	460	310	380	20	20	-20	-40	NaN	NaN	-60	-20	0	0	NaN	NaN	40	0	20	40	NaN	NaN
7	19	2	103	38	46	1	-32500	3	25	12	22	50	53	83.0189	22	25	27	26	1.9959	-16	4	12	14	-8	318	640	210	250	240	250	-20	20	-40	-40	-80	-20	-40	-60	40	0	80	0	60	40	0	40	0	20
8	23	2	104	34	38	1	-85000	4	37	18	24	58.3333	39	53.8462	24	37	20	19	1.9445	-6	0	-6	-6	-4	1017	2080	1320	840	480	360	0	40	-20	20	0	-20	-40	-20	20	-20	0	60	40	-20	0	0	0	-40
9	27	2	110	31	35	2	-260000	7	62	41	18	16.6667	20	35	18	62	13	7	1.5241	-8	-10	-16	-14	-12	235	260	240	230	220	230	0	0	-20	0	40	20	-20	0	40	0	-20	-40	20	0	-20	0	-20	20
10	19	2	113	37	36	2	-105000	4	37	13	24	16.6667	39	30.7692	24	37	18	21	1.943	-10	6	-8	-4	-6	353	510	350	340	280	280	-80	-60	20	0	-20	0	40	0	20	0	40	-20	40	60	-40	0	-20	20
11	20	2	107	52	42	2	-80000	3	21	0	18	5.5556	61	49.1803	18	21	32	29	1.9621	-2	4	8	6	6	1119	1420	1020	1350	1000	790	20	20	0	0	NaN	NaN	-20	0	0	-20	NaN	NaN	0	-20	0	20	NaN	NaN
12	24	1	115	36	42	2	15000	4	46	21	14	28.5714	40	45	14	46	11	29	1.7806	-8	2	-2	-8	-4	820	910	960	900	660	680	-100	-100	-20	60	-60	-20	60	20	-20	-40	0	0	40	80	40	-20	60	20
13	20	2	98	44	46	1	-65000	3	24	12	26	50	50	74	26	24	24	26	1.9988	0	0	0	0	0	210	260	220	180	180	210	20	40	-20	20	20	40	-40	0	-20	-20	-40	-40	20	-40	40	0	20	-40
14	24	2	114	44	41	1	145000	1	9	5	10	40	81	88.8889	10	9	60	21	1.5598	4	4	16	18	20	256	340	280	260	190	210	-60	-60	NaN	NaN	NaN	NaN	60	40	NaN	NaN	NaN	NaN	0	20	NaN	NaN	NaN	NaN
15	19	2	99	42	39	2	7500	3	24	6	12	16.6667	64	73.4375	12	24	38	26	1.8969	-10	2	8	12	16	910	1290	1070	820	800	570	-60	-40	0	-20	20	0	20	0	-20	-20	40	40	40	40	20	40	-60	0
16	21	2	103	43	46	1	-80000	4	37	14	25	20	38	28.9474	25	37	21	17	1.9381	-2	-2	0	-12	-8	258	270	200	270	280	280	-20	-20	-20	0	-20	-40	20	0	0	-20	0	-20	0	20	20	20	20	0
17	22	2	115	40	43	2	0	4	47	15	17	17.6471	36	27.7778	17	47	15	21	1.8299	-4	-4	-6	-8	-6	597	780	1120	420	330	340	-20	0	0	20	0	0	20	-20	20	40	-20	40	0	20	-20	-60	20	20
18	23	2	115	46	48	2	-35000	4	44	29	18	27.7778	38	68.4211	18	44	18	20	1.8761	-12	6	0	-8	-10	336	400	260	350	250	410	-80	-60	-40	20	-20	0	-20	-20	20	20	-20	-20	100	80	20	-40	40	-20
19	20	2	115	37	47	1	-100000	4	34	13	22	18.1818	44	47.7273	22	34	23	21	1.9702	-6	0	2	-2	-6	352	420	350	320	300	360	0	-20	20	0	-40	-20	20	-20	20	0	20	20	-20	40	-40	0	20	20
20	24	1	120	39	33	1	-2500	4	45	33	17	41.1765	38	78.9474	17	45	12	26	1.8253	-8	-12	-4	-10	10	455	730	340	410	330	460	-80	0	-80	20	-20	-40	60	0	60	0	20	0	20	0	20	-20	0	60
21	23	2	115	41	49	2	35000	4	48	34	15	33.3333	37	43.2432	15	48	10	27	1.761	0	-6	-8	-6	-6	709	1440	590	550	480	480	-20	-80	-80	-60	20	-20	0	60	80	0	0	0	20	20	0	60	-20	20
22	19	2	110	45	57	2	-190000	5	49	21	32	21.875	19	31.5789	32	49	7	12	1.6659	-8	-10	-10	-20	-14	1120	1500	1540	960	990	610	-80	-60	0	0	-60	0	20	40	0	-20	0	-40	60	20	0	20	60	20
23	26	2	111	45	53	1	-85000	4	33	16	15	46.6667	52	73.0769	15	33	29	23	1.9439	-2	-8	0	0	14	452	750	580	350	330	250	-60	20	-40	40	20	-20	0	-40	-20	-40	20	20	60	20	60	0	-40	0
24	23	2	115	28	31	1	-80000	3	24	2	27	0	49	20.4082	27	24	23	26	1.9971	0	-2	0	0	0	1398	1310	1180	1120	1790	1590	0	0	0	20	20	-20	20	0	-40	-20	-40	-20	-20	0	40	0	20	-40
25	26	1	118	28	35	2	-65000	2	26	10	30	23.3333	44	47.7273	30	26	19	25	1.9816	-2	-2	-2	-2	-4	570	730	590	490	530	500	0	-40	20	0	NaN	NaN	-20	0	0	-20	NaN	NaN	20	40	-20	20	NaN	NaN
26	23	1	111	33	36	2	-52500	2	28	8	26	23.0769	46	54.3478	26	28	17	29	1.972	0	-4	0	4	-8	1359	1490	1820	1520	1000	970	20	20	80	-20	NaN	NaN	-20	-20	-40	-40	NaN	NaN	0	0	-40	-40	NaN	NaN
27	23	1	111	48	44	1	-20000	3	31	5	24	8.3333	45	33.3333	24	31	24	21	1.9849	-6	0	-6	2	0	539	580	430	550	550	600	-80	-40	0	40	0	0	60	0	0	0	-20	-40	20	40	0	-40	20	0
28	22	1	121	47	51	2	-190000	7	66	45	12	8.3333	22	13.6364	12	66	9	13	1.458	-8	-6	-8	-18	-16	604	1150	500	490	490	390	40	-20	-60	-60	0	20	-20	-20	0	40	20	20	-20	40	60	20	-20	-20
29	20	1	111	42	40	1	145000	1	9	2	12	66.6667	79	92.4051	12	9	21	58	1.6084	0	2	16	20	20	763	920	550	700	600	1050	0	0	NaN	NaN	NaN	NaN	0	0	NaN	NaN	NaN	NaN	0	0	NaN	NaN	NaN	NaN
30	22	1	114	43	56	2	-5000	4	45	27	18	27.7778	37	56.7568	18	45	19	18	1.8642	-2	-4	-4	-12	-4	887	1000	1040	1230	840	320	0	-20	-40	0	-80	20	0	0	60	-20	40	20	0	20	-20	20	40	-20
31	23	1	107	36	46	1	35000	2	20	3	25	20	55	49.0909	25	20	22	33	1.9728	2	4	-2	4	2	307	390	280	290	290	280	60	20	40	0	NaN	NaN	0	-20	-20	-20	NaN	NaN	-60	0	-20	20	NaN	NaN
32	24	1	113	35	43	1	-75000	6	58	37	9	11.1111	33	57.5758	9	58	18	15	1.6243	-2	2	-18	-14	-2	271	280	290	270	230	280	0	40	-40	40	-40	0	-20	-20	0	0	40	0	20	-20	40	-40	0	0
33	24	1	114	46	32	2	-25000	4	40	22	16	25	44	63.6364	16	40	21	23	1.9123	-2	-2	2	0	-10	716	1080	550	570	730	650	-40	-60	0	20	0	0	20	0	-20	-20	-20	20	20	60	20	0	20	-20

## Sheet: Forced-paced condition
	Socio-demographic			Anxiety profiles			Global performance indexes																								Local performance indexes after maximum penalty events
							Final outcomes													Net score					Response time (ms)						High-risk Deck 2						Middle-risk Deck 1						Low-risk Decks 3 and 4
ID	age	sex(female = 1,male = 2)	IQ	State anxiety (STAI-S)	Trait anxiety (STAI-T)	Task order (Forced first = 1, Forced second =2)	Final winnings (yen)	Numbers of maximum penalty events	Total selectivity of high-risk Deck 2 (%)	Continous selectivity of high-risk Deck 2 (%)	Total selectivity of middle-risk Deck 1 (%)	Continous selectivity of middle-risk Deck 2 (%)	Total selectivity of low-risk Decks 3 and 4 (%)	Continous selectivity of low-risk Decks 3 and 4 (%)	Numbers of selected Deck 1	Numbers of selected Deck 2	Numbers of selected Deck 3	Numbers of selected Deck 4	Mean entropy	Block 1 (0-20)	Block 2 (21-40)	Block 3 (41-60)	Block 4 (61-80)	Block 5 (81-100)	Overall trials	Block 1 (0-20)	Block 2 (21-40)	Block 3 (41-60)	Block 4 (61-80)	Block 5 (81-100)	First-half selectivity change (post minus pre) after the 1st event	Second-half selectivity change (post minus pre) after the 1st event	First-half selectivity change (post minus pre) after the 2nd event	Second-half selectivity change (post minus pre) after the 2nd event	First-half selectivity change (post minus pre) after the 3rd event	Second-half selectivity change (post minus pre) after the 3rd event	First-half selectivity change (post minus pre) after the 1st event	Second-half selectivity change (post minus pre) after the 1st event	First-half selectivity change (post minus pre) after the 2nd event	Second-half selectivity change (post minus pre) after the 2nd event	First-half selectivity change (post minus pre) after the 3rd event	Second-half selectivity change (post minus pre) after the 3rd event	First-half selectivity change (post minus pre) after the 1st event	Second-half selectivity change (post minus pre) after the 1st event	First-half selectivity change (post minus pre) after the 2nd event	Second-half selectivity change (post minus pre) after the 2nd event	First-half selectivity change (post minus pre) after the 3rd event	Second-half selectivity change (post minus pre) after the 3rd event
1	23	1	111	52	33	2	-142500	3	21	3	37	54.0541	42	61.9048	37	21	17	25	1.9381	16	-6	-8	-12	-6	255	360	150	270	220	270	0	-20	0	20	NaN	NaN	60	40	60	40	NaN	NaN	-60	-20	-60	-60	NaN	NaN
2	20	2	117	33	36	2	-155000	4	38	25	32	12.5	30	30	32	38	20	10	1.8531	-16	-6	-10	-4	-4	811	690	540	750	880	1190	20	0	-20	-60	20	20	0	0	0	-20	20	-20	-20	0	20	80	-40	-40
3	20	2	113	53	52	1	15000	2	14	5	21	52.381	65	78.4615	21	14	13	52	1.7432	16	8	6	-2	2	210	260	250	170	170	190	-80	-80	-40	-40	NaN	NaN	20	0	-20	-20	NaN	NaN	60	80	60	-40	NaN	NaN
4	19	1	114	47	54	1	-115000	4	39	21	28	46.4286	33	54.5455	28	39	10	23	1.8639	-8	-4	-2	-8	-12	681	640	650	590	790	730	0	-20	-20	-20	-100	-80	60	20	-20	-20	0	40	-60	0	40	40	100	60
5	19	2	104	43	50	2	-60000	4	38	71.1	17	35.3	45	80	17	38	20	25	1.9294	-8	-10	8	4	-4	3666	3180	3740	3070	4320	4010	-40	-40	100	40	-60	-20	40	-20	-20	0	-20	20	0	60	-80	-40	80	0
6	19	1	110	38	48	2	-65000	3	26	9	24	20.8333	50	44	24	26	10	40	1.8604	4	-4	2	2	-4	437	620	420	340	400	400	-60	-40	-20	20	0	0	-20	-40	-20	-40	-20	-20	80	80	40	20	20	20
7	19	2	103	38	46	1	-225000	7	64	44	15	33.3333	21	47.619	15	64	7	14	1.4883	-14	-18	-2	-12	-12	436	450	480	550	340	360	-20	-80	-80	0	20	-20	0	80	100	0	-20	-20	20	0	-20	0	0	60
8	23	2	104	34	38	1	-42500	4	37	30	14	50	49	83.6735	14	37	17	32	1.8885	0	12	0	-12	-2	1017	1250	1070	1010	910	840	-100	-100	-60	-40	-100	-60	0	0	-20	0	20	0	100	100	80	40	80	0
9	27	2	110	31	35	2	275000	0	5	1	6	0	89	92.1348	6	5	53	36	1.4757	2	18	18	20	20	344	400	390	330	320	270	NaN	NaN	NaN	NaN	NaN	NaN	NaN	NaN	NaN	NaN	NaN	NaN	NaN	NaN	NaN	NaN	NaN	NaN
10	19	2	113	37	36	2	-57500	3	21	0	24	12.5	59	40.678	20	21	37	22	1.9485	4	6	2	2	4	271	420	290	240	170	240	0	0	-20	20	NaN	NaN	0	0	20	-20	NaN	NaN	0	0	0	0	NaN	NaN
11	20	2	107	52	42	2	-17500	4	41	16	14	0	45	51.1111	14	41	25	20	1.8889	-4	6	-2	2	-12	854	950	990	860	810	660	-20	-20	40	60	0	40	20	-20	-20	0	20	0	0	40	-20	-60	-20	-60
12	24	1	115	36	42	2	-15000	4	43	18	15	20	42	38.0952	15	43	10	32	1.7923	-4	-4	0	-6	-2	738	890	710	630	730	730	-20	0	-60	-60	-20	0	0	0	40	20	0	-20	20	0	20	40	20	20
13	20	2	98	44	46	1	2500	2	17	11	26	80.7692	57	94.7368	26	17	12	45	1.8253	-20	16	20	2	-4	336	290	270	240	310	570	-40	-100	-20	40	NaN	NaN	0	20	60	-40	NaN	NaN	40	80	-40	0	NaN	NaN
14	24	2	114	44	41	1	-90000	4	32	28	14	64.2857	54	90.7407	14	32	13	41	1.8332	-2	4	-2	-4	12	561	1080	500	440	400	390	-100	-100	-80	-80	-100	-100	0	0	-20	-20	0	20	100	100	100	100	100	100
15	19	2	99	42	39	2	310000	0	6	0	5	0	89	86.5169	5	6	81	8	0.9974	16	18	14	16	14	477	630	510	430	410	420	NaN	NaN	NaN	NaN	NaN	NaN	NaN	NaN	NaN	NaN	NaN	NaN	NaN	NaN	NaN	NaN	NaN	NaN
16	21	2	103	43	46	1	2500	3	31	0	22	0	47	36.1702	22	31	25	22	1.9849	0	-2	-2	0	-2	472	540	470	500	430	420	0	20	0	0	0	0	20	-20	20	0	0	-20	-20	0	-20	0	0	-20
17	22	2	115	40	43	2	-200000	6	54	29	18	11.1111	28	7.14286	18	54	15	13	1.7185	-10	-8	-6	-12	-8	500	400	220	680	650	550	-20	0	-40	0	-20	-20	40	0	60	20	20	40	-20	0	-20	-20	0	20
18	23	2	115	46	48	2	10000	4	40	30	13	46.1538	47	82.9787	13	40	29	18	1.8746	-2	18	-2	-6	-14	312	410	300	270	280	310	-100	-100	-80	-40	-80	0	0	0	0	20	-20	-20	100	100	80	20	100	0
19	20	2	115	37	47	1	-17500	3	27	5	22	4.5455	51	41.1765	22	27	25	26	1.9959	0	4	-2	-2	2	533	400	500	650	580	530	20	0	-20	0	-20	20	-20	0	-20	-20	0	-20	0	0	40	20	20	-20
20	24	1	120	39	33	1	-115000	4	35	16	24	16.6667	41	53.6585	24	35	18	23	1.9572	-8	-2	-2	4	-10	574	670	590	560	510	550	-40	-40	20	60	0	-20	0	0	-20	0	-20	0	40	40	0	-60	20	40
21	23	2	115	41	49	2	-170000	7	62	38	9	11.1111	29	10.3448	9	62	5	24	1.4505	-10	-14	-6	-6	-6	507	830	480	480	250	500	0	-20	-20	-20	0	0	0	0	0	0	0	20	0	20	20	20	0	0
22	19	2	110	45	57	2	290000	0	5	1	2	0	93	95.6989	2	5	83	10	0.8843	8	18	20	20	20	669	770	620	640	670	640	NaN	NaN	NaN	NaN	NaN	NaN	NaN	NaN	NaN	NaN	NaN	NaN	NaN	NaN	NaN	NaN	NaN	NaN
23	26	2	111	45	53	1	75000	2	16	5	12	16.6667	72	87.5	12	16	24	48	1.7925	16	-6	2	18	14	804	810	710	950	760	780	0	60	-80	-80	NaN	NaN	20	0	-20	-20	NaN	NaN	-20	-60	100	100	NaN	NaN
24	23	2	115	28	31	1	-80000	3	23	5	24	37.5	53	56.6038	24	23	33	20	1.974	2	4	0	4	-4	1118	1230	1000	1050	1080	1240	0	-20	20	20	NaN	NaN	-20	20	20	0	NaN	NaN	20	0	-40	-20	NaN	NaN
25	26	1	118	28	35	2	-20000	3	28	7	19	26.3158	55	47.2727	19	28	21	36	1.9729	0	4	2	4	0	1148	1110	1070	1180	1320	1050	0	40	-20	20	40	20	40	0	40	-20	-40	-20	-40	-40	-20	0	0	0
26	23	1	111	33	36	2	-10000	3	28	17	15	26.6667	57	80.7018	15	28	19	38	1.9104	-2	-2	-14	20	12	1632	2100	1980	1290	1330	1460	80	80	0	0	0	-100	-40	-40	0	0	0	0	-40	-40	0	0	0	100
27	23	1	111	48	44	1	-190000	4	33	4	32	6.25	35	14.2857	32	33	15	20	1.9288	-2	-8	-8	-6	-6	303	400	310	310	260	230	0	20	-20	0	-60	-20	0	0	0	0	40	0	0	-20	20	0	20	20
28	22	1	121	47	51	2	27500	4	48	24	17	23.5294	35	37.1429	17	48	17	18	1.8228	-4	-4	-4	-14	-4	504	580	660	390	490	400	0	20	20	0	-40	-20	40	-20	20	0	40	0	-40	0	-40	0	0	20
29	20	1	111	42	40	1	-50000	4	40	23	17	41.1765	43	58.1395	17	40	31	12	1.8542	-12	-10	4	0	4	1476	1530	1470	1530	1430	1430	0	0	-20	-60	-60	-60	-20	0	40	60	20	40	20	0	-20	0	40	20
30	22	1	114	43	56	2	-167500	3	21	4	33	51.5152	46	45.6522	33	21	25	21	1.9735	-4	4	-4	-8	4	244	390	310	200	170	150	0	-20	-20	40	-60	-60	-20	-20	40	20	60	40	20	40	-20	-60	0	20
31	23	1	107	36	46	1	-40000	3	26	3	22	9.0909	52	55.7692	22	26	23	29	1.9914	2	-4	0	2	4	768	930	770	780	740	630	20	0	20	0	-20	0	20	0	0	0	-20	-40	-40	0	-20	0	40	40
32	24	1	113	35	43	1	-175000	4	33	14	31	22.5806	36	44.4444	31	33	16	20	1.939	-4	0	-14	2	-12	379	390	440	430	380	260	0	20	-60	0	-80	-80	0	-20	60	20	20	-20	0	0	0	-20	60	100
33	24	1	114	46	32	2	-57500	3	21	13	18	55.5556	61	85.2459	18	21	12	49	1.7895	-6	0	4	14	10	494	580	590	490	400	410	-60	-60	20	-40	-40	-40	-20	20	-20	60	60	0	80	40	0	-20	-20	40
